# Supplementary material for: Prognostic Value of the B12/CRP Index in Older Systemically Treatable Cancer Patients
Source: Cancers (Basel). 2021 Dec 30;14(1):169. doi: 10.3390/cancers14010169 (PMC8750046; doi:10.3390/cancers14010169)
Supplement: Supplementary file 1 [file cancers-14-00169-s001.zip]

Archive with 1 entries (1 files):
- cancers-1499998-supplementary.pdf
